# Supplementary material for: Clonal Expansion of Both Modern and Ancient Genotypes of Mycobacterium tuberculosis in Southern Taiwan
Source: PLoS One. 2012 Aug 24;7(8):e43018. doi: 10.1371/journal.pone.0043018 (PMC3427295; doi:10.1371/journal.pone.0043018)
Supplement: Table S1 — 24-MIRU-VNTR, spoligotyping and drug resistant profiles of 224 clinical isloates in this study. (XLS) [file pone.0043018.s002.xls]

## Sheet: Sheet1
Table S1. 24-MIRU-VNTR, spoligotyping and drug resistant profiles of 224 clinical isloates in this study
No.	S 2	S 10	I 0.2	I 1	E 5	E 10	Ri 1	Spoligotyping	ETR-A	ETR-B	ETR-C	MIRU02	MIRU04	MIRU10	MIRU16	MIRU20	MIRU23	MIRU24	MIRU26	MIRU27	MIRU31	MIRU39	MIRU40	VNTR42	VNTR1955	VNTR46	VNTR47	VNTR49	VNTR52	QUB-11b	QUB-26	VNTR53
KVGH328	S	S	S	S	S	S	S	000000000003771	4	2	4	2	2	3	3	2	5	1	9	3	5	3	4	4	8	4	4	3	3	6	8	2
KVGH330	S	S	S	S	S	S	S	000000000003771	4	2	4	2	2	3	3	2	5	1	7	3	5	3	3	4	2	4	4	3	3	6	8	2
KVGH412	S	S	S	S	S	S	S	000000000003771	4	2	4	2	2	3	3	2	5	1	7	3	5	3	3	4	4	4	4	3	3	9	7	4
KVGH413	R	R	S	S	S	S	S	000000000003771	4	2	4	2	2	4	3	2	5	1	6	3	6	3	3	4	4	4	4	3	3	6	7	4
KVGH416	S	S	S	S	S	S	S	000000000003771	3	2	4	2	2	3	3	2	5	1	7	3	5	2	3	4	4	4	4	3	3	5	8	2
KVGH417	S	S	S	S	S	S	S	000000000003771	4	2	4	2	2	3	3	2	5	1	7	3	4	1	3	4	5	4	4	3	3	5	9	2
KVGH419	S	S	S	S	S	S	S	000000000003771	4	2	4	2	2	3	3	2	5	1	8	3	5	3	3	2	5	4	4	3	3	6	8	2
KVGH420	S	S	S	S	S	S	S	000000000003771	4	2	4	2	2	2	3	2	5	1	7	3	5	3	3	4	5	4	4	3	3	6	10	2
KVGH421	S	S	S	S	S	S	S	000000000003771	4	2	4	2	2	3	3	2	5	1	7	3	5	3	3	4	6	4	4	3	3	5	8	2
KVGH423	R	S	R	S	S	S	S	000000000003771	4	2	4	2	2	3	3	2	5	1	6	3	5	3	3	3	4	4	4	3	3	5	9	3
KVGH427	S	S	S	S	S	S	S	000000000003771	4	2	4	2	2	3	3	2	5	1	7	3	5	3	3	4	5	4	4	3	3	5	8	2
KVGH428	S	S	S	S	S	S	S	000000000003771	4	2	4	2	2	1	3	2	5	1	8	3	5	3	3	4	4	4	4	3	3	5	8	4
KVGH429	S	S	S	S	S	S	S	000000000003771	4	2	4	2	2	3	3	2	5	1	7	3	5	3	3	3	5	4	4	3	3	5	8	2
KVGH432	S	S	S	S	S	S	S	000000000003771	3	2	4	2	2	3	3	2	5	1	7	3	5	3	3	4	5	4	4	3	3	5	8	2
KVGH434	S	S	S	S	S	S	S	000000000003771	4	2	4	2	2	3	3	2	5	1	7	3	5	3	3	4	6	4	4	3	3	4	9	2
KVGH435	S	S	S	S	S	S	S	000000000003771	3	2	4	2	2	3	3	2	5	1	7	3	5	3	3	4	5	4	4	3	3	5	8	2
KVGH436	S	S	S	S	S	S	S	000000000003771	3	2	4	2	2	3	3	2	5	1	7	3	5	3	3	4	5	4	4	3	3	5	8	2
KVGH440	S	S	S	S	S	S	S	000000000003771	4	2	4	2	2	3	3	2	5	1	7	2	4	3	4	4	5	4	4	3	3	3	8	2
KVGH441	S	S	S	S	S	S	S	000000000003771	4	2	4	2	2	3	3	2	5	1	8	4	4	3	3	2	5	4	4	3	3	6	8	2
KVGH442	R	R	R	S	S	S	S	000000000003771	3	2	4	2	2	3	3	2	5	1	7	3	5	3	3	5	5	4	4	3	3	5	4	2
KVGH443	S	S	S	S	S	S	S	000000000003771	4	2	4	2	2	3	3	2	1	1	7	3	5	3	3	4	5	4	4	3	3	3	8	2
KVGH446	S	S	S	S	S	S	S	000000000003771	4	2	4	2	2	3	3	2	5	1	7	1	5	3	1	4	5	4	4	3	3	5	8	2
KVGH407	S	S	S	S	S	S	S	000000000003771	4	2	4	2	0	3	3	2	5	1	7	3	5	3	3	4	5	4	4	3	4	5	8	2
KVGH282	S	S	S	S	S	S	S	000000000003771	4	1	4	2	2	3	3	2	5	1	7	3	5	4	3	4	5	4	4	3	3	4	8	2
KVGH283	R	S	S	S	S	S	S	000000000003771	4	2	4	2	2	3	3	2	5	1	8	3	2	3	3	5	4	4	2	2	3	3	9	3
KVGH286	S	S	S	S	S	S	S	000000000003771	4	2	4	2	2	3	3	2	5	1	7	3	5	3	3	4	5	4	4	3	3	6	9	2
KVGH287	S	S	S	S	S	S	S	000000000003771	4	2	4	2	2	3	3	2	5	1	8	3	5	3	3	4	5	4	4	3	3	4	8	2
KVGH289	S	S	S	S	S	S	S	000000000003771	4	2	4	2	2	2	3	2	5	1	7	3	5	2	3	4	5	4	4	3	3	3	6	2
KVGH290	S	S	S	S	S	S	S	000000000003771	4	2	4	2	2	2	3	2	5	1	7	3	5	4	3	4	5	4	4	3	3	4	8	2
KVGH291	R	R	R	S	S	S	S	000000000003771	3	2	4	2	2	3	3	2	5	1	7	3	5	2	3	4	4	4	4	3	3	5	8	2
KVGH294	S	S	S	S	S	S	S	000000000003771	4	1	4	2	2	3	3	2	5	1	7	3	5	4	3	4	5	4	4	3	3	4	8	2
KVGH301	S	S	S	S	S	S	S	000000000003771	4	1	4	2	2	3	3	2	5	1	7	3	5	4	3	4	5	4	4	3	3	4	9	2
KVGH306	S	S	R	R	S	S	S	000000000003771	3	2	4	2	2	3	3	2	5	1	7	3	5	2	3	4	4	4	4	3	3	5	8	2
KVGH308	S	S	R	R	S	S	S	000000000003771	4	2	4	2	2	3	3	2	5	1	7	3	5	3	2	4	5	4	4	3	3	4	8	2
KVGH309	S	S	S	S	S	S	S	000000000003771	4	2	4	2	2	3	3	2	5	1	7	3	4	3	3	4	5	4	4	3	3	5	8	2
KVGH314	R	R	S	S	S	S	S	000000000003771	4	2	4	2	2	3	3	2	5	1	7	3	5	3	5	4	5	4	4	3	3	4	7	2
KVGH315	S	S	S	S	S	S	S	000000000003771	4	2	2	2	2	3	3	2	5	1	7	3	5	3	3	4	5	4	4	3	3	6	8	2
KVGH321	S	S	S	S	S	S	S	000000000003771	4	2	4	2	2	3	3	2	5	1	7	3	5	3	3	4	6	4	4	3	3	6	8	2
KVGH333	S	S	S	S	S	S	S	000000000003771	4	2	4	2	1	3	3	2	5	1	7	3	5	3	3	4	5	3	4	3	3	4	8	2
KVGH335	S	S	S	S	R	S	R	000000000003771	4	2	4	2	2	3	3	2	5	1	9	3	5	3	3	4	8	4	4	3	3	6	8	2
KVGH344	S	S	S	S	S	S	S	000000000003771	3	2	4	2	2	3	3	2	5	1	7	3	5	2	3	4	3	4	4	3	3	5	8	2
KVGH345	R	R	R	S	S	S	S	000000000003771	4	2	4	2	2	3	3	2	5	1	7	3	5	3	3	4	3	4	4	3	3	5	9	2
KVGH347	S	S	S	S	S	S	S	000000000003771	4	2	4	2	2	3	3	2	5	1	7	3	5	3	3	3	3	4	4	3	3	5	8	2
KVGH350	S	S	S	S	S	S	S	000000000003771	4	2	4	2	2	3	3	2	5	1	7	3	5	3	3	4	3	4	4	3	4	6	6	2
KVGH352	S	S	S	S	S	S	S	000000000003771	4	2	4	2	2	3	4	2	5	1	8	4	5	3	3	2	3	4	4	3	3	6	8	2
KVGH354	S	S	S	S	S	S	S	000000000003771	4	2	4	2	2	3	3	2	4	1	7	3	5	3	3	4	3	4	4	3	3	6	8	2
KVGH356	S	S	S	S	S	S	S	000000000003771	4	2	4	2	2	3	3	2	5	1	7	3	5	3	3	4	3	4	4	3	3	6	9	2
KVGH360	S	S	S	S	S	S	S	000000000003771	4	2	4	2	2	3	3	2	5	1	8	3	5	3	3	4	5	4	4	3	3	6	8	2
KVGH363	S	S	S	S	S	S	S	000000000003771	4	2	4	2	2	3	3	2	5	1	6	3	6	3	3	4	4	4	4	4	3	7	7	4
KVGH371	S	S	S	S	S	S	S	000000000003771	4	2	5	2	2	3	3	2	5	1	7	3	5	3	3	4	5	4	4	3	3	5	8	2
KVGH373	S	S	S	S	S	S	S	000000000003771	4	2	4	2	2	3	3	2	5	1	7	3	5	3	3	3	5	4	4	3	3	6	9	2
KVGH374	S	S	S	S	S	S	S	000000000003771	4	2	4	2	2	2	3	2	5	1	7	3	5	3	3	4	5	4	4	3	3	5	8	2
KVGH376	R	R	R	R	S	S	R	000000000003771	4	2	4	2	2	3	3	2	5	1	7	3	5	3	2	3	6	5	4	3	3	4	8	3
KVGH379	R	R	S	S	S	S	S	000000000003771	4	2	5	2	2	3	3	2	5	1	7	3	5	3	3	4	5	4	4	3	3	3	8	2
KVGH380	S	S	R	R	S	S	R	000000000003771	3	2	4	2	2	3	3	2	5	1	7	3	5	3	3	4	5	4	4	3	3	5	8	2
KVGH381	S	S	R	R	S	S	S	000000000003771	3	2	4	2	2	3	3	2	5	1	8	3	5	3	3	4	5	4	4	3	3	5	8	2
KVGH391	S	S	S	S	S	S	S	000000000003771	4	2	4	2	2	2	3	2	5	1	7	3	5	3	3	4	6	4	4	3	3	6	8	2
KVGH4	S	S	S	S	S	S	S	000000000003771	4	2	4	2	2	3	3	2	5	1	7	3	5	3	3	4	5	4	4	3	3	5	8	2
KVGH202	S	S	S	S	S	S	S	000000000003771	4	2	4	2	2	3	3	2	5	1	7	3	5	3	3	4	5	4	4	2	3	15	8	2
KVGH206	R	R	R	R	S	S	S	000000000003771	4	2	4	2	2	3	3	2	5	1	7	3	5	3	3	4	4	4	4	3	3	7	10	4
KVGH208	S	S	S	S	S	S	S	000000000003771	4	2	4	2	2	3	3	2	5	1	7	3	5	3	3	4	5	4	4	3	3	6	8	2
KVGH211	S	S	S	S	S	S	S	000000000003771	4	2	4	2	2	3	3	2	5	1	7	3	5	3	3	4	5	4	4	3	3	5	8	2
KVGH212	S	S	S	S	S	S	S	000000000003771	4	2	4	2	2	3	3	2	5	1	7	3	5	3	3	4	5	4	4	3	3	5	8	2
KVGH213	S	S	S	S	S	S	S	000000000003771	4	2	4	2	2	3	3	2	5	1	7	3	5	3	3	3	5	4	4	3	3	5	5	2
KVGH216	S	S	S	S	S	S	S	000000000003771	4	2	4	2	2	3	3	2	5	1	7	3	5	3	3	2	5	4	4	3	3	6	9	2
KVGH217	S	S	S	S	S	S	S	000000000003771	4	2	4	2	2	3	3	2	5	1	11	3	5	3	3	4	9	4	4	3	3	6	8	2
KVGH225	S	S	S	S	S	S	S	000000000003771	3	2	4	2	2	3	3	2	5	1	7	3	5	3	3	4	5	4	2	3	3	5	8	2
KVGH226	S	S	S	S	S	S	S	000000000003771	4	2	4	2	2	3	4	2	5	1	7	3	5	3	3	3	4	4	4	3	3	7	2	4
KVGH229	S	S	S	S	S	S	S	000000000003771	3	2	4	2	2	3	3	2	5	1	7	3	4	2	3	4	4	4	4	3	3	5	8	2
KVGH230	S	S	S	S	S	S	S	000000000003771	4	2	4	2	2	1	3	2	5	1	7	3	7	3	3	4	4	4	4	3	3	7	8	4
KVGH233	S	S	S	S	S	S	S	000000000003771	4	2	4	2	2	3	3	2	5	1	7	3	5	3	3	4	5	4	4	3	4	6	8	2
KVGH235	S	S	S	S	S	S	S	000000000003771	4	2	4	2	0	3	3	2	5	1	7	3	5	3	3	4	1	4	4	3	3	8	8	2
KVGH238	S	S	S	S	S	S	S	000000000003771	4	2	4	2	2	3	4	2	5	1	7	3	5	3	1	4	4	4	4	3	3	7	6	4
KVGH239	S	S	S	S	S	S	S	000000000003771	4	2	4	2	2	3	3	2	5	1	7	3	5	3	3	4	5	4	4	3	3	6	9	2
KVGH240	S	S	S	S	S	S	S	000000000003771	4	6	4	2	5	4	3	2	6	2	2	3	4	3	2	1	10	3	2	3	2	7	5	1
KVGH243	S	S	S	S	S	S	S	000000000003771	4	2	4	2	2	3	3	2	5	1	7	3	5	3	3	4	5	4	4	3	3	5	8	2
KVGH246	S	S	S	S	S	S	S	000000000003771	4	2	4	2	2	2	3	2	5	1	8	3	5	3	3	4	5	4	4	3	5	6	7	2
KVGH247	S	S	S	S	S	S	S	000000000003771	4	2	4	2	2	3	3	2	5	1	7	3	8	3	3	4	5	4	4	2	3	4	8	2
KVGH249	S	S	S	S	S	S	S	000000000003771	4	2	4	2	2	2	3	2	5	1	7	3	5	3	3	2	4	4	4	3	5	6	8	2
KVGH253	S	S	S	S	S	S	S	000000000003771	4	3	4	2	2	3	3	2	5	1	8	3	5	3	3	4	5	4	4	3	3	6	9	2
KVGH254	R	R	S	S	S	S	S	000000000003771	4	2	4	2	2	3	3	2	5	1	8	3	5	3	3	4	5	4	4	3	3	6	8	2
KVGH255	S	S	S	S	S	S	S	000000000003771	3	2	4	2	2	3	3	2	5	1	4	3	4	3	3	4	5	4	4	5	3	6	8	2
KVGH258	S	S	S	S	S	S	S	000000000003771	3	2	4	2	2	3	3	2	5	1	5	3	5	2	3	4	4	4	4	3	3	6	8	2
KVGH259	S	S	S	S	S	S	S	000000000003771	4	2	4	2	2	3	3	2	5	1	7	3	5	3	3	3	4	4	4	3	3	4	6	3
KVGH261	S	S	S	S	S	S	S	000000000000371	4	2	4	2	2	3	3	2	5	1	4	3	5	3	3	4	4	4	4	3	3	1	8	4
KVGH262	S	S	S	S	S	S	S	000000000003771	4	2	4	2	2	5	3	2	5	1	6	2	5	3	3	4	5	4	4	3	3	6	9	2
KVGH264	R	S	R	R	R	R	R	000000000003771	4	2	4	2	2	3	3	2	5	1	6	3	5	3	3	4	6	4	4	3	3	6	9	2
KVGH266	R	R	R	S	S	S	S	000000000003771	4	2	4	2	2	3	3	2	5	1	6	3	5	3	3	4	5	4	4	3	3	6	8	2
KVGH267	R	R	R	R	S	S	S	000000000003771	4	2	4	2	4	3	3	2	5	1	7	3	5	3	4	4	4	4	4	3	4	3	7	4
KVGH268	S	S	S	S	S	S	S	000000000003771	4	2	4	2	0	3	3	2	5	1	7	3	5	3	3	4	5	4	4	3	4	5	8	2
KVGH270	S	S	R	R	S	S	R	000000000003771	4	2	4	2	2	3	3	2	5	1	7	3	5	3	2	3	4	4	4	3	3	4	8	3
KVGH278	R	R	S	S	S	S	S	000000000003771	4	2	4	2	2	3	3	2	5	1	7	3	5	3	3	4	5	4	4	3	3	6	8	2
KVGH339	S	S	S	S	S	S	S	000000000003761	4	2	4	2	2	3	3	2	5	1	6	3	5	3	3	3	3	4	2	3	3	6	7	3
KVGH231	S	S	S	S	S	S	S	000000000000171	4	2	4	2	2	3	3	2	5	1	7	3	5	3	3	4	5	4	4	3	3	6	11	2
KVGH408	S	S	S	S	S	S	S	677777477413771	4	6	4	2	5	4	3	2	6	2	2	3	4	3	2	1	9	3	2	3	2	9	5	1
KVGH409	S	S	S	S	S	S	S	677777477413771	4	6	4	2	5	4	3	2	4	2	2	3	3	2	2	1	10	3	2	3	2	7	5	1
KVGH414	S	S	S	S	S	S	S	677777477413771	4	6	4	2	5	4	3	2	6	2	2	3	4	3	2	1	8	3	2	3	2	9	5	1
KVGH415	S	S	S	S	S	S	S	677777477413771	5	6	4	2	5	4	3	2	6	2	2	3	4	3	2	1	10	3	2	3	2	8	5	1
KVGH424	S	S	S	S	S	S	S	677777477413771	4	6	4	2	5	4	3	2	6	2	2	3	4	2	2	1	14	3	2	3	2	9	5	1
KVGH425	S	S	S	S	S	S	S	677777477413771	4	6	4	2	5	4	3	2	6	2	2	3	4	3	2	1	9	3	2	3	2	9	5	1
KVGH430	S	S	S	S	S	S	S	677777477413771	4	6	4	2	5	4	3	2	6	2	2	3	4	3	2	1	9	3	2	3	2	9	5	1
KVGH431	S	S	S	S	S	S	S	677777477413771	4	5	4	2	5	4	3	2	6	2	2	3	4	3	2	1	10	3	2	3	2	4	5	1
KVGH447	R	R	S	S	S	S	S	677777477413771	4	6	4	2	5	4	3	2	6	2	2	3	4	3	2	1	10	3	2	3	2	9	5	1
KVGH346	S	S	S	S	S	S	S	677777477413701	4	6	4	2	5	4	3	2	6	2	2	3	4	3	2	1	4	3	2	3	2	8	7	1
KVGH272	S	S	S	S	S	S	S	677777477413771	4	6	4	2	5	4	3	2	6	2	2	3	5	3	2	1	10	3	2	3	2	9	5	1
KVGH273	S	S	S	S	S	S	S	677777477413771	4	6	4	2	5	4	3	2	6	2	2	3	4	3	2	1	9	3	2	3	2	9	5	1
KVGH274	S	S	S	S	S	S	S	677777477413771	4	6	4	2	5	4	3	2	6	2	2	3	3	3	2	1	10	3	2	3	2	7	5	1
KVGH276	S	S	S	S	S	S	S	677777477413771	4	7	4	2	5	4	3	2	6	2	2	3	4	3	2	1	10	3	2	3	2	9	5	1
KVGH277	R	R	S	S	S	S	S	677777477413771	4	6	4	2	5	4	3	2	6	2	2	3	4	3	2	1	9	3	2	3	2	9	5	1
KVGH279	S	S	S	S	S	S	S	677777477413771	4	6	4	2	5	4	3	2	6	2	2	3	4	3	2	1	8	3	2	3	2	8	5	1
KVGH284	S	S	R	R	S	S	S	677777477413771	4	6	4	2	5	4	3	2	6	2	2	3	4	3	2	1	8	3	2	3	2	8	5	1
KVGH288	S	S	S	S	S	S	S	677777477413771	4	6	4	2	5	4	3	2	6	2	2	3	4	3	2	1	10	3	2	3	2	8	5	1
KVGH293	S	S	S	S	S	S	S	677777477413771	4	6	4	2	5	4	3	2	6	2	2	3	4	3	2	1	10	3	2	3	2	7	5	1
KVGH298	S	S	S	S	S	S	S	677777477413771	4	6	4	2	5	4	3	2	6	2	2	3	2	3	2	1	10	3	2	3	2	9	5	1
KVGH299	S	S	S	S	S	S	S	677777477413771	4	6	4	2	5	4	3	2	6	2	2	3	4	3	2	1	10	3	2	3	2	8	5	1
KVGH302	S	S	R	S	S	S	S	677777477413771	4	6	4	2	5	4	3	2	6	2	2	3	4	3	2	1	10	3	2	3	2	9	5	1
KVGH303	S	S	S	S	S	S	S	677777477413771	4	6	4	2	5	4	3	2	6	2	2	3	4	3	2	1	10	3	2	3	2	8	5	1
KVGH305	S	S	S	S	S	S	S	677777477413771	4	6	4	2	5	4	3	2	6	2	2	3	4	3	2	1	10	3	2	3	2	9	5	1
KVGH307	R	R	S	S	S	S	S	677777477413771	4	6	4	2	5	4	3	2	6	2	2	3	4	3	2	1	9	3	2	3	2	9	5	1
KVGH316	S	S	S	S	S	S	S	677777477413771	4	6	4	2	5	4	3	1	6	2	2	3	4	3	2	1	8	3	2	3	2	8	5	1
KVGH318	S	S	S	S	S	S	S	677777477413771	4	6	4	2	5	4	3	2	6	2	2	3	4	2	2	1	9	3	2	3	2	8	5	1
KVGH319	S	S	S	S	S	S	S	677777477413771	4	5	4	2	5	4	3	2	6	2	2	3	4	3	2	1	10	3	2	3	2	9	5	1
KVGH322	S	S	S	S	S	S	S	677777477413771	4	6	4	2	5	4	3	2	6	2	2	3	4	3	2	1	5	3	2	3	2	9	5	1
KVGH323	S	S	S	S	S	S	S	677777477413771	4	6	4	2	5	4	3	2	6	2	2	3	4	3	2	1	14	3	2	3	2	8	5	1
KVGH324	S	S	S	S	S	S	S	677777477413771	4	6	4	2	5	4	3	2	6	2	2	3	4	3	2	1	10	3	2	3	2	9	5	1
KVGH325	S	S	R	S	S	S	S	677777477413771	4	6	4	2	5	4	3	2	6	2	2	3	4	3	2	1	10	3	2	3	2	9	5	1
KVGH327	S	S	S	S	S	S	S	677777477413771	4	6	4	2	4	4	3	2	6	2	2	1	4	3	2	1	3	3	2	3	2	9	5	1
KVGH331	S	S	S	S	S	S	S	677777477413771	4	8	4	2	5	4	3	2	6	2	2	3	4	3	2	1	2	3	2	3	2	8	5	1
KVGH334	S	S	S	S	S	S	S	677777477413771	4	6	4	2	5	4	3	2	6	2	2	3	4	2	2	1	10	3	2	3	2	8	5	1
KVGH336	S	S	S	S	S	S	S	677777477413771	4	8	4	2	5	4	3	2	6	2	2	3	4	3	2	1	4	3	2	3	2	9	5	1
KVGH337	S	S	S	S	S	S	S	677777477413771	4	6	4	2	5	5	3	2	6	2	2	3	4	3	2	1	5	3	2	3	1	5	5	1
KVGH338	S	S	R	S	S	S	S	677777477413771	4	6	4	2	5	4	3	2	6	2	2	3	4	3	2	1	4	3	2	3	2	9	5	1
KVGH348	R	R	S	S	S	S	S	677777477413771	4	7	4	2	5	4	3	2	6	2	2	3	4	2	2	1	4	3	2	3	2	8	5	1
KVGH351	S	S	S	S	S	S	S	677777477413771	4	6	4	2	5	4	3	2	6	2	2	3	4	3	2	1	4	3	2	3	2	9	5	1
KVGH353	S	S	S	S	S	S	S	677777477413771	4	6	4	2	5	4	3	2	6	2	2	3	4	3	2	1	4	3	2	3	2	6	5	1
KVGH355	S	S	S	S	S	S	S	677777477413771	4	8	4	2	5	4	3	2	6	2	2	3	4	3	2	1	4	3	2	3	2	7	5	1
KVGH358	S	S	S	S	S	S	S	677777477413771	4	6	4	2	5	4	3	2	6	2	2	3	4	3	2	1	4	3	2	3	2	9	5	1
KVGH365	S	S	S	S	S	S	S	677777477413771	5	6	4	2	5	4	3	2	6	2	2	3	4	3	2	1	10	3	2	3	2	8	5	1
KVGH366	S	S	S	S	S	S	S	677777477413771	4	6	4	2	5	4	3	2	6	2	2	3	4	2	2	2	10	3	2	3	2	9	5	1
KVGH370	S	S	S	S	S	S	S	677777477413771	4	6	4	2	5	4	3	2	6	2	2	3	4	3	2	1	7	3	2	2	2	9	5	1
KVGH375	S	S	S	S	S	S	S	677777477413771	4	6	4	2	5	4	3	2	6	2	2	3	4	3	2	1	6	3	2	3	2	8	5	1
KVGH1	S	S	S	S	S	S	S	677777477413771	4	6	4	2	5	4	3	2	6	2	2	3	4	3	2	1	11	3	2	3	2	8	5	1
KVGH3	R	S	R	S	S	S	S	677777477413771	4	6	4	2	5	4	3	2	6	2	2	3	4	3	2	1	10	3	2	3	2	6	5	1
KVGH203	S	S	S	S	S	S	S	677777477413771	4	6	4	2	5	4	3	2	6	2	2	3	4	2	2	1	10	3	2	3	2	8	5	1
KVGH204	S	S	S	S	S	S	S	677777477413771	4	6	4	2	5	4	3	2	6	2	2	3	4	3	2	1	8	3	2	3	2	8	5	1
KVGH215	S	S	S	S	S	S	S	677777477413771	4	4	4	2	7	4	3	2	6	2	2	3	4	3	2	1	6	3	2	3	2	8	5	1
KVGH218	S	S	S	S	S	S	S	677777477413771	4	6	4	2	4	4	3	2	6	2	2	3	4	3	2	1	10	3	2	3	2	8	5	1
KVGH219	S	S	S	S	S	S	S	677777477413771	4	6	4	2	5	4	3	2	6	2	2	3	4	3	2	1	6	3	2	3	2	8	5	1
KVGH221	S	S	S	S	S	S	S	677777477413771	4	6	4	2	5	4	3	2	6	2	2	3	4	3	2	1	10	3	2	3	2	9	5	1
KVGH227	S	S	S	S	S	S	S	677777477413771	4	6	4	2	5	4	3	2	6	2	2	3	4	3	2	1	9	3	2	3	2	9	5	1
KVGH228	S	S	S	S	S	S	S	677777477413771	4	6	4	2	5	4	3	2	6	2	2	3	4	3	2	1	9	3	2	3	2	9	5	1
KVGH234	S	S	S	S	S	S	S	677777477413771	4	6	4	2	5	4	3	2	6	2	2	3	4	4	2	1	10	3	2	3	2	9	5	1
KVGH237	S	S	S	S	S	S	S	677777477413771	4	6	4	2	5	4	3	2	6	2	2	3	4	2	2	1	11	3	2	3	2	9	5	1
KVGH242	S	S	S	S	S	S	S	677777477413771	4	6	4	2	5	4	3	2	6	2	2	3	2	3	2	1	10	3	2	3	2	9	5	1
KVGH248	S	S	S	S	S	S	S	677777477413771	4	6	4	2	5	4	3	2	6	2	2	3	4	3	2	1	10	3	2	3	2	5	5	1
KVGH251	S	S	S	S	S	S	S	677777477413771	4	6	4	2	5	4	3	2	6	2	2	3	4	3	2	1	9	3	2	3	2	9	5	1
KVGH256	S	S	S	S	S	S	S	677777477413771	4	6	4	2	4	4	3	2	6	2	2	3	4	3	2	1	10	3	2	3	2	8	5	1
KVGH357	R	R	R	R	S	S	S	657777477413771	4	6	4	2	5	4	3	2	6	2	2	3	4	3	2	1	4	3	2	3	2	9	5	1
KVGH310	S	S	S	S	S	S	S	647777477413731	4	6	4	2	5	4	3	2	6	2	2	3	4	3	2	1	10	3	2	3	2	9	5	1
KVGH362	S	S	S	S	S	S	S	657777477413731	4	6	4	2	5	4	3	2	6	2	2	3	4	3	2	1	10	3	2	3	2	9	5	1
KVGH207	S	S	S	S	S	S	S	617777477413771	4	6	4	2	5	4	3	2	6	2	2	3	4	2	2	1	10	3	2	3	2	9	5	1
KVGH209	S	S	S	S	S	S	S	674000003413771	4	6	4	2	5	4	3	2	6	2	2	3	3	3	2	1	10	3	2	3	2	1	7	1
KVGH222	S	S	S	S	S	S	S	677777477413731	4	6	4	2	5	4	3	2	6	2	2	3	4	3	2	1	8	3	2	3	2	9	5	1
KVGH245	R	R	S	S	S	S	S	674377477413771	4	6	4	2	5	4	3	2	6	2	2	3	4	3	2	1	8	2	2	2	2	3	5	1
KVGH263	S	S	R	S	S	S	S	617777477413771	4	6	4	2	5	4	3	2	6	2	2	3	4	3	2	1	10	3	2	3	2	8	5	1
KVGH372	S	S	S	S	S	S	S	003777477413771	4	6	4	2	5	4	3	2	6	2	2	3	4	3	2	1	9	3	2	3	2	9	5	1
KVGH410	S	S	S	S	S	S	S	777737777777731	5	3	4	2	2	8	2	2	5	1	5	3	4	2	3	4	4	4	2	3	1	7	8	1
KVGH411	S	S	S	S	S	S	S	777737777777731	5	3	4	2	2	8	2	2	5	1	5	3	4	2	3	4	4	4	2	3	1	7	8	1
KVGH271	S	S	R	R	R	R	R	777777400037771	5	3	4	2	2	7	2	2	5	1	5	3	4	3	3	4	4	4	2	3	1	8	8	1
KVGH369	S	S	S	S	S	S	S	777777557777771	5	2	4	2	2	5	2	2	5	1	7	3	4	3	3	4	4	4	2	2	1	8	8	1
KVGH296	S	S	R	R	S	S	S	777617777777761	5	2	4	2	2	8	2	2	5	1	7	3	4	2	4	4	4	4	2	3	1	8	6	1
KVGH297	S	S	S	S	S	S	S	777617777777761	5	2	4	2	2	7	2	2	5	1	7	3	4	2	3	4	4	4	2	3	1	8	6	1
KVGH260	S	S	S	S	S	S	S	777777767777771	5	3	4	2	2	6	2	2	5	1	7	3	4	3	3	4	4	4	2	3	1	8	8	1
KVGH433	S	S	S	S	S	S	S	700000007760731	3	2	4	2	0	2	2	2	5	1	5	2	3	2	1	4	1	4	2	3	1	5	4	2
KVGH341	S	S	S	S	S	S	S	777777777720771	3	1	4	2	2	2	3	2	5	1	5	3	3	2	3	2	2	4	2	3	3	3	7	2
KVGH388	S	S	S	S	S	S	S	777777777720771	3	1	4	2	2	2	3	2	4	1	5	3	3	2	3	2	3	4	2	3	4	3	7	2
KVGH389	S	S	S	S	S	S	S	777777777720771	3	1	4	2	2	2	3	2	4	1	5	3	3	2	3	2	3	4	2	3	3	3	7	2
KVGH450	S	S	S	S	S	S	S	777777777720771	3	1	4	2	2	2	3	2	5	1	7	3	3	2	3	1	3	4	2	3	3	3	7	2
KVGH332	S	S	S	S	S	S	R	777777770020771	3	1	4	2	2	2	3	2	5	1	4	3	2	2	3	2	3	3	2	3	3	3	6	2
KVGH367	S	S	S	S	S	S	S	777777770020771	3	1	4	2	2	2	3	2	1	1	5	3	3	1	3	2	2	4	2	3	3	2	8	2
KVGH300	S	S	S	S	S	S	S	777777777720771	3	1	4	2	2	2	3	2	5	1	4	3	2	2	3	2	3	4	2	3	3	2	6	2
KVGH220	S	S	S	S	S	S	S	777777777720771	3	1	4	2	2	2	3	2	5	1	6	3	2	2	3	2	3	4	2	3	3	2	6	2
KVGH232	S	S	S	S	S	S	S	777777770020771	2	1	3	1	2	2	3	2	2	1	5	3	3	2	3	2	3	4	2	3	3	2	8	2
KVGH210	S	S	S	S	S	S	S	777777740020771	3	1	4	2	2	2	3	2	5	1	5	2	3	2	4	2	3	4	2	3	3	3	7	2
KVGH252	S	S	S	S	S	S	S	777777740020771	2	1	3	2	2	2	3	2	5	1	5	2	3	2	3	2	3	4	2	3	3	3	7	1
KVGH437	S	S	S	S	S	S	S	777737777720771	3	1	4	2	2	2	3	2	5	1	5	3	3	2	1	2	3	4	2	3	6	2	8	2
KVGH269	S	S	S	S	S	S	S	757777777720771	3	1	4	2	2	2	3	2	5	1	6	3	3	2	3	2	3	4	2	3	3	2	6	2
KVGH361	S	S	S	S	S	S	S	777577775720771	3	1	4	2	2	2	3	2	5	1	5	3	3	2	3	1	3	4	2	3	3	3	5	2
KVGH452	S	S	S	S	S	S	S	777577775720771	3	1	4	2	2	2	3	2	5	1	5	3	3	2	3	1	3	4	2	3	3	3	5	2
KVGH422	S	S	R	S	S	S	S	777777570000731	5	3	4	2	2	8	2	2	5	1	7	3	4	3	3	5	4	4	2	3	1	9	8	1
KVGH320	S	S	S	S	S	S	S	001777770020771	3	1	4	2	2	2	3	2	5	1	5	3	3	2	3	2	3	4	2	3	3	3	8	2
KVGH329	S	S	S	S	S	S	S	777737770020771	4	1	4	2	2	2	2	2	5	1	5	3	3	2	3	2	3	4	2	3	3	3	8	2
KVGH390	S	S	S	S	S	S	S	777640007760771	3	2	4	2	4	2	3	2	5	1	4	2	3	2	2	4	1	4	2	3	1	3	3	2
KVGH392	S	S	S	S	S	S	S	777640007760771	3	2	4	2	4	2	3	2	5	1	4	2	3	2	2	4	1	4	2	3	1	3	3	2
KVGH439	S	S	S	S	S	S	S	777640007760771	3	2	4	2	4	2	3	2	5	1	4	2	3	2	2	4	1	4	2	3	1	5	3	2
KVGH451	S	S	S	S	S	S	S	777777777760771	3	2	2	2	2	4	1	2	5	1	1	3	3	2	2	3	3	4	4	3	3	1	5	3
KVGH448	R	S	R	R	S	S	S	777577777760771	3	2	4	2	2	5	1	2	5	1	1	3	2	2	2	4	3	4	4	3	2	1	6	3
KVGH281	R	S	R	R	S	S	S	777777777760771	4	2	4	2	4	2	2	3	5	1	5	2	4	2	2	4	1	4	2	3	1	8	8	2
KVGH304	R	R	R	R	S	S	S	773777777760771	3	1	4	2	2	2	3	2	5	1	5	3	3	2	3	2	3	4	2	3	2	3	8	2
KVGH5	S	S	S	S	S	S	S	777037777760771	3	2	3	2	2	6	3	2	5	1	5	3	3	2	3	2	4	4	4	2	8	3	7	2
KVGH214	S	S	S	S	S	S	S	777717777760771	3	1	4	2	2	2	2	1	6	1	5	3	3	2	3	1	3	4	2	3	4	2	7	3
KVGH223	S	S	S	S	S	S	S	777777777760771	3	1	4	2	2	2	2	2	5	1	5	3	4	2	3	2	2	3	2	3	3	4	6	2
KVGH224	S	S	S	S	S	S	S	777777777760771	4	2	4	2	4	2	3	2	5	1	5	2	3	2	3	5	1	4	2	3	1	6	8	2
KVGH257	S	S	S	S	S	S	S	777777777760771	3	2	4	2	2	6	1	2	5	1	1	3	3	2	2	3	3	4	4	3	3	1	7	3
KVGH364	S	S	S	S	S	S	S	777777777760731	4	2	4	2	4	2	3	2	5	1	5	2	2	2	3	3	1	4	2	3	1	6	8	2
KVGH426	R	S	S	S	S	S	S	777777777760731	3	2	4	2	2	3	3	2	6	1	2	3	4	1	1	1	2	4	2	2	5	1	5	2
KVGH241	S	S	S	S	S	S	S	577777777760731	4	2	4	2	4	2	3	2	5	1	5	2	3	2	2	4	1	4	2	3	1	5	7	2
KVGH406	S	S	S	S	S	S	S	777777777760771	3	1	4	2	2	2	3	2	5	1	5	3	3	2	2	2	3	4	2	3	6	3	5	2
KVGH205	S	S	S	S	S	S	S	737777777760731	4	2	4	2	4	2	3	2	5	1	3	2	3	2	2	4	1	4	2	3	1	4	9	2
KVGH295	S	S	S	S	S	S	S	777037777760771	3	2	3	2	2	6	3	2	5	1	5	3	3	2	3	2	4	4	4	3	9	2	6	1
KVGH405	S	S	S	S	S	S	S	774000170020771	3	1	4	2	2	2	3	2	5	1	5	3	3	2	3	2	3	4	2	3	3	3	9	2
KVGH393	S	S	S	S	S	S	R	000000000003700	3	2	4	2	2	3	3	2	5	1	7	2	5	3	3	4	3	4	4	3	3	5	8	4
KVGH394	S	S	S	S	S	S	R	000000000003700	3	2	4	2	2	3	3	2	5	1	7	2	5	3	3	4	3	4	4	3	3	5	8	4
KVGH395	S	S	S	S	S	S	R	000000000003700	3	2	4	2	2	3	3	2	5	1	7	2	5	3	3	4	3	4	4	3	3	5	8	4
KVGH317	S	S	S	S	S	S	S	777777777777731	5	3	4	2	2	8	2	2	5	1	7	3	4	3	3	4	4	4	2	3	1	8	8	1
KVGH449	S	S	S	S	S	S	S	777777777777771	6	3	5	2	2	8	2	2	5	1	3	3	4	3	3	4	4	4	2	3	1	7	8	1
KVGH326	S	S	S	S	S	S	S	777777777740071	3	1	4	2	2	2	3	2	5	1	4	3	3	2	1	2	3	4	2	3	3	4	8	2
KVGH359	S	S	R	R	S	S	S	777777777777771	5	3	4	2	2	10	2	2	5	1	5	3	4	3	3	3	10	4	2	3	1	9	8	1
KVGH368	S	S	S	S	S	S	S	777777777777771	5	2	4	2	2	8	2	2	5	1	7	3	4	3	3	4	4	4	2	3	1	13	8	1
KVGH280	S	S	S	S	S	S	S	777777777777731	5	4	4	2	2	5	2	2	5	1	7	3	4	3	3	5	4	4	2	3	1	8	8	1
KVGH445	S	S	S	S	S	S	S	377777607760771	2	2	4	1	2	4	3	2	6	1	5	3	2	2	7	3	3	4	1	3	2	2	7	2
KVGH265	R	S	R	R	S	S	S	577777603720771	3	1	4	2	2	2	3	2	5	1	5	3	3	2	3	2	2	4	2	3	3	2	8	2
KVGH236	R	S	S	S	S	S	S	377777607760771	2	2	4	1	2	3	3	2	6	1	5	3	2	2	5	3	3	4	1	3	2	2	4	2
KVGH378	S	S	R	R	S	S	S	666773677777600	5	3	3	2	3	2	3	2	4	2	5	3	3	2	2	2	3	3	4	3	2	2	4	1
